# Supplementary material for: Personalized Technological Support for Informal Caregivers of Older People with Dementia: A Co-Design Approach Involving Potential End Users and Healthcare Professionals in Three Focus Groups in Italy
Source: Healthcare (Basel). 2023 Sep 28;11(19):2640. doi: 10.3390/healthcare11192640 (PMC10572801; doi:10.3390/healthcare11192640)
Supplement: Supplementary file 1 [file healthcare-11-02640-s001.zip]

Archive with 3 entries (3 files):
- Table S1. Checklists SRQR.pdf
- Table S2. Checklist STROBE.pdf
- Table S3. Checklist GRIPP2.pdf
